# Supplementary material for: An HSV-1-H129 amplicon tracer system for rapid and efficient monosynaptic anterograde neural circuit tracing
Source: Nat Commun. 2022 Dec 10;13:7645. doi: 10.1038/s41467-022-35355-6 (PMC9741617; doi:10.1038/s41467-022-35355-6)
Supplement: Supplementary file 4 — Source Data [file 41467_2022_35355_MOESM4_ESM.xlsx]

## Sheet: Figure 1
Figure1d		TK gene copy number/pfu
	H129Amp-CTG	11.9	14.6	14.6
	H129-G4	1.2	1	1.1

## Sheet: Figure 2
Figure 2c		Neuron numbers in the AC
	Yellow	755	610	400
	Green	500	175	380
	Red	285	245	100

## Sheet: Figure 3
Figure 3g		Resting potential						AP threshold						AP amplitude
	mCh+	-60.2734	-67.3507	-66.7977	-63.3519	-64.9384		-36.28	-39.6	-36.13	-37.72	-35.52		73.91	80.24	74.16	62.45	62.22
	mCh-	-67.9686	-69.008	-65.3484	-66.914	-63.2858		-44.11	-36.96	-36.08	-32.81	-36.29		81.88	78.54	78.95	75.75	70.74
Figure 3h		Amplitude (pA)
		Parameter 1	Parameter 2	Parameter 3	Parameter 4	Parameter 5
	Data1	334	354	345	295	270

## Sheet: Supplementary Figure 1
Supplementary Fig. 1c		# of GFP+ neurons in the Cont. AC
	tracer: helper = 10:1	0	0	0
	tracer: helper = 5:1	900	485	190
	tracer: helper = 1:1	865	905	450
	tracer: helper = 1:5	815	505	175
	tracer: helper = 1:10	0	0	0
